# Supplementary material for: Direct Comparisons of 2D and 3D Dental Microwear Proxies in Extant Herbivorous and Carnivorous Mammals
Source: PLoS One. 2013 Aug 6;8(8):e71428. doi: 10.1371/journal.pone.0071428 (PMC3735535; doi:10.1371/journal.pone.0071428)
Supplement: Appendix S1 — All observer counts for all scans of all extant taxa included in this study. (XLS) [file pone.0071428.s001.xls]

## Sheet: Bovids
Taxa	extant	MuseumID	scan	code	Pits (1)	Coarse Pits (1)	Scratches (1)	Coarse Scratches (1)	Pits (2)	Coarse Pits (2)	Scratches (2)	Coarse Scratches (2)	Pits (3)	Coarse Pits (3)	Scratches (3)	Coarse Scratches (3)	Pits (4)	Coarse Pits (4)	Scratches (4)	Coarse Scratches (4)
Antidorcas marsupialis	extant	FMNH129730	a	151	33	1	9	0	22	3	26	0	10	3	9	1	55	9	9	3
Antidorcas marsupialis	extant	FMNH129730	b	46	78	0	24	0	67	11	12	0	28	3	13	3	57	15	7	2
Antidorcas marsupialis	extant	FMNH129730	c	115	39	1	7	1	8	0	12	0	12	4	3	1	46	5	5	1
Antidorcas marsupialis	extant	FMNH129730	d	120	33	4	18	1	26	5	19	1	13	5	15	2	72	11	18	5
Antidorcas marsupialis	extant	FMNH140888	a	119	30	3	36	0	18	4	34	0	7	2	16	3	54	9	13	3
Antidorcas marsupialis	extant	FMNH140888	b	149	24	1	12	0	21	2	25	0	14	6	9	2	34	9	13	3
Antidorcas marsupialis	extant	FMNH140888	c	34	32	3	24	0	34	7	20	0	16	5	12	2	55	13	14	3
Antidorcas marsupialis	extant	FMNH140888	d	71	33	8	20	0	25	7	19	0	15	8	10	2	44	8	22	3
Antidorcas marsupialis	extant	FMNH31254	a	159	15	1	10	0	50	6	33	2	12	3	13	4	78	12	15	3
Antidorcas marsupialis	extant	FMNH31254	b	29	22	6	42	4	39	3	27	4	16	6	19	4	41	10	27	5
Antidorcas marsupialis	extant	FMNH31254	c	3	38	12	15	1	15	10	4	0	16	7	12	1	39	4	15	5
Antidorcas marsupialis	extant	FMNH31254	d	12	17	2	34	1	24	2	28	3	17	3	22	3	59	16	36	9
Antidorcas marsupialis	extant	FMNH34490	a	102	31	0	13	0	23	3	8	1	11	3	12	3	65	6	7	2
Antidorcas marsupialis	extant	FMNH34490	b	39	23	0	21	0	11	0	19	0	8	1	11	2	52	11	14	4
Antidorcas marsupialis	extant	FMNH34490	c	137	35	0	24	0	13	0	26	1	10	1	25	4	61	6	18	4
Antidorcas marsupialis	extant	FMNH34490	d	21	15	0	26	2	11	2	19	0	8	1	15	2	29	7	11	2
Antidorcas marsupialis	extant	FMNH34493	a	14	13	0	31	0	39	8	32	2	15	4	19	2	39	11	20	1
Antidorcas marsupialis	extant	FMNH34493	b	124	37	0	21	0	12	0	29	0	15	4	9	1	56	6	19	0
Antidorcas marsupialis	extant	FMNH34493	c	57	56	7	20	0	27	6	27	0	16	8	20	1	31	13	24	9
Antidorcas marsupialis	extant	FMNH34493	d	82	40	6	9	0	30	9	13	0	24	8	10	2	63	13	13	2
Antidorcas marsupialis	extant	FMNH34510	a	101	50	34	11	2	38	9	8	0	18	5	6	1	35	7	4	0
Antidorcas marsupialis	extant	FMNH34510	b	94	43	16	19	0	45	11	23	0	33	7	5	1	82	34	16	5
Antidorcas marsupialis	extant	FMNH34510	c	126	32	7	42	1	18	7	45	3	15	9	19	5	85	18	21	3
Antidorcas marsupialis	extant	FMNH34510	d	33	38	4	22	0	35	9	24	0	26	8	10	1	84	25	24	2
Antidorcas marsupialis	extant	FMNH52061	a	139	29	0	14	0	34	8	20	0	14	3	3	0	76	10	5	2
Antidorcas marsupialis	extant	FMNH52061	b	1	47	3	0	1	32	8	6	0	13	3	2	0	46	18	6	0
Antidorcas marsupialis	extant	FMNH52061	c	24	44	1	15	0	10	0	5	0	20	6	5	0	34	8	7	0
Antidorcas marsupialis	extant	FMNH52061	d	43	82	18	11	0	74	13	9	0	50	7	4	0	84	31	8	0
Antidorcas marsupialis	extant	FMNH52143	a	110	42	5	16	0	37	8	26	0	24	7	11	1	47	16	12	0
Antidorcas marsupialis	extant	FMNH52143	b	113	48	0	14	0	35	8	19	0	17	5	8	0	65	13	15	1
Antidorcas marsupialis	extant	FMNH52143	c	122	38	8	13	0	37	9	9	0	29	9	6	1	82	17	9	1
Antidorcas marsupialis	extant	FMNH52143	d	80	31	5	10	1	26	15	5	0	35	6	3	2	86	22	8	4
Antidorcas marsupialis	extant	FMNH75351	a	155	7	0	6	0	18	0	13	0	10	5	4	0	65	8	5	0
Antidorcas marsupialis	extant	FMNH75351	b	17	10	1	16	0	14	1	8	0	8	4	6	0	25	5	8	0
Antidorcas marsupialis	extant	FMNH75351	c	81	5	0	8	0	22	2	0	0	9	3	1	0	43	10	3	1
Antidorcas marsupialis	extant	FMNH75351	d	53	33	3	14	1	24	0	13	1	12	4	4	3	34	5	11	4
Antidorcas marsupialis	extant	FMNH85999	a	85	43	1	7	0	13	0	12	0	15	6	3	0	57	11	5	0
Antidorcas marsupialis	extant	FMNH85999	b	41	35	8	16	0	51	8	20	0	28	5	6	0	104	24	7	0
Antidorcas marsupialis	extant	FMNH85999	c	8	45	8	19	2	16	12	9	1	38	10	8	1	64	31	8	2
Antidorcas marsupialis	extant	FMNH85999	d	112	33	8	17	0	31	13	10	0	19	7	8	1	84	18	9	3
Cephalophus sylvicultor	extant	RMCA83-006M483	a	64	12	0	1	0	20	0	0	0	11	4	0	0	27	0	0	0
Cephalophus sylvicultor	extant	RMCA83-006M483	b	16	8	0	12	0	61	0	2	1	8	1	2	0	45	0	2	1
Cephalophus sylvicultor	extant	RMCA83-006M483	c	20	29	1	7	0	55	8	3	0	14	5	1	0	41	1	1	0
Cephalophus sylvicultor	extant	RMCA83-006M483	d	31	24	4	17	0	65	0	0	0	15	4	4	0	88	4	2	2
Cephalophus sylvicultor	extant	RMCA83-006M484	a	144	41	5	5	0	38	2	7	0	19	8	2	0	77	11	4	2
Cephalophus sylvicultor	extant	RMCA83-006M484	b	105	49	6	3	0	48	7	0	0	26	6	0	0	95	16	5	2
Cephalophus sylvicultor	extant	RMCA83-006M484	c	108	41	1	8	0	33	7	3	1	21	5	4	0	76	10	2	0
Cephalophus sylvicultor	extant	RMCA83-006M484	d	132	64	5	6	0	39	3	2	0	11	4	1	0	86	6	1	0
Cephalophus sylvicultor	extant	RMCA83-006M485	a	91	34	0	1	0	10	0	0	0	11	4	0	0	31	8	1	1
Cephalophus sylvicultor	extant	RMCA83-006M485	b	128	24	0	3	0	11	0	0	0	18	8	0	0	102	2	1	1
Cephalophus sylvicultor	extant	RMCA83-006M485	c	153	23	0	0	0	28	0	0	0	18	6	1	0	68	4	0	0
Cephalophus sylvicultor	extant	RMCA83-006M485	d	26	28	1	3	0	41	4	0	0	11	4	0	0	79	8	2	2
Cephalophus sylvicultor	extant	RMCA83-006M486	a	69	58	4	5	0	32	8	0	0	29	8	1	0	53	8	0	0
Cephalophus sylvicultor	extant	RMCA83-006M486	b	89	18	0	5	0	9	1	2	0	14	5	2	0	45	6	0	0
Cephalophus sylvicultor	extant	RMCA83-006M486	c	130	26	0	9	0	51	0	12	0	17	8	0	0	87	7	0	0
Cephalophus sylvicultor	extant	RMCA83-006M486	d	134	51	0	7	0	36	0	0	0	19	6	0	0	66	0	3	0
Cephalophus sylvicultor	extant	RMCA83-006M489	a	25	22	2	11	0	51	0	0	0	13	10	0	0	58	0	0	0
Cephalophus sylvicultor	extant	RMCA83-006M489	b	158	24	0	6	0	32	0	0	0	36	11	1	0	65	3	0	0
Cephalophus sylvicultor	extant	RMCA83-006M489	c	106	26	0	1	0	21	4	2	0	17	4	2	0	88	4	2	0
Cephalophus sylvicultor	extant	RMCA83-006M489	d	136	38	1	5	0	28	0	0	0	18	6	0	0	73	0	2	0
Cephalophus sylvicultor	extant	RMCA83-006M493	a	97	18	0	6	0	9	0	7	0	12	4	4	0	16	5	5	0
Cephalophus sylvicultor	extant	RMCA83-006M493	b	19	12	5	19	0	9	9	6	0	12	3	1	0	11	4	5	1
Cephalophus sylvicultor	extant	RMCA83-006M493	c	96	19	0	4	0	0	0	0	0	10	3	0	0	15	7	0	0
Cephalophus sylvicultor	extant	RMCA83-006M493	d	123	36	0	6	0	3	0	0	0	11	4	0	0	15	2	5	0
Cephalophus sylvicultor	extant	RMCA83-006M495	a	77	23	0	5	0	12	0	2	0	9	3	0	0	23	2	0	0
Cephalophus sylvicultor	extant	RMCA83-006M495	b	99	25	0	5	0	10	0	0	0	12	6	0	0	17	7	1	0
Cephalophus sylvicultor	extant	RMCA83-006M495	c	45	8	0	4	0	4	0	4	1	5	0	1	1	7	6	1	1
Cephalophus sylvicultor	extant	RMCA83-006M495	d	68	34	0	1	0	11	0	0	0	8	3	0	0	10	0	0	0
Cephalophus sylvicultor	extant	RMCA83-006M498	a	40	42	6	3	0	43	0	5	0	12	8	1	0	78	5	2	0
Cephalophus sylvicultor	extant	RMCA83-006M498	b	10	29	2	4	0	12	10	0	0	25	6	0	0	55	19	1	0
Cephalophus sylvicultor	extant	RMCA83-006M498	c	73	21	2	2	0	34	2	0	0	21	5	0	0	76	10	0	0
Cephalophus sylvicultor	extant	RMCA83-006M498	d	55	22	1	6	0	31	8	0	0	14	4	1	0	65	7	0	0
Cephalophus sylvicultor	extant	RMCA83-006M499	a	9	17	1	5	0	15	0	0	0	9	3	0	0	26	0	1	0
Cephalophus sylvicultor	extant	RMCA83-006M499	b	54	25	2	2	0	53	0	8	0	25	7	0	0	63	3	0	0
Cephalophus sylvicultor	extant	RMCA83-006M499	c	141	11	0	3	0	13	2	0	0	11	5	1	0	37	3	1	1
Cephalophus sylvicultor	extant	RMCA83-006M499	d	107	38	0	7	0	88	0	2	0	14	6	5	0	93	4	3	1
Cephalophus sylvicultor	extant	RMCA93-006M487	a	143	53	0	4	0	39	0	2	2	15	3	0	0	74	16	1	1
Cephalophus sylvicultor	extant	RMCA93-006M487	b	47	30	5	4	0	92	5	4	0	14	7	1	0	55	3	3	1
Cephalophus sylvicultor	extant	RMCA93-006M487	c	58	16	0	2	0	64	0	0	0	10	7	0	0	20	0	0	0
Cephalophus sylvicultor	extant	RMCA93-006M487	d	135	64	6	8	0	7	0	1	1	22	10	1	1	56	3	1	1
Damaliscus lunatus	extant	FMNH104429	a	121	15	0	22	1	2	0	37	1	7	3	11	3	76	5	16	5
Damaliscus lunatus	extant	FMNH104429	b	154	30	0	15	0	10	0	33	3	4	1	14	5	66	6	24	5
Damaliscus lunatus	extant	FMNH104429	c	116	26	0	20	1	7	0	16	0	10	2	12	1	60	15	18	3
Damaliscus lunatus	extant	FMNH104429	d	117	31	0	18	0	5	0	22	3	5	4	15	6	24	7	18	10
Damaliscus lunatus	extant	FMNH127990	a	5	8	1	51	4	68	0	25	0	3	1	32	4	88	8	31	2
Damaliscus lunatus	extant	FMNH127990	b	28	19	0	40	1	59	2	36	5	10	4	20	3	72	8	22	2
Damaliscus lunatus	extant	FMNH127990	c	65	80	0	41	1	87	1	26	3	14	5	17	3	109	10	23	5
Damaliscus lunatus	extant	FMNH127990	d	52	71	0	42	2	116	0	31	1	5	1	22	5	82	2	26	3
Damaliscus lunatus	extant	FMNH135326	a	2	26	2	26	4	22	0	11	2	10	3	15	3	40	12	13	1
Damaliscus lunatus	extant	FMNH135326	b	4	48	3	26	3	26	0	9	0	14	3	10	1	52	17	20	2
Damaliscus lunatus	extant	FMNH135326	c	150	14	0	16	0	12	0	28	1	12	1	9	2	38	13	9	5
Damaliscus lunatus	extant	FMNH135326	d	147	34	2	23	1	25	6	43	1	8	3	15	2	45	7	18	2
Damaliscus lunatus	extant	FMNH161157	a	36	35	1	30	0	47	3	26	1	12	1	13	1	70	13	26	3
Damaliscus lunatus	extant	FMNH161157	b	83	41	7	21	0	22	7	24	0	16	7	11	3	74	18	20	1
Damaliscus lunatus	extant	FMNH161157	c	86	69	14	31	0	36	0	32	0	38	6	23	4	93	31	22	0
Damaliscus lunatus	extant	FMNH161157	d	90	54	0	47	0	21	0	28	0	26	5	25	2	83	26	27	2
Damaliscus lunatus	extant	FMNH19595	a	76	31	1	37	3	84	2	25	3	5	3	14	3	100	15	21	3
Damaliscus lunatus	extant	FMNH19595	b	56	99	0	37	0	114	1	25	0	13	3	24	3	114	12	26	1
Damaliscus lunatus	extant	FMNH19595	c	60	55	4	30	5	67	0	31	3	13	0	25	3	96	21	29	6
Damaliscus lunatus	extant	FMNH19595	d	66	42	0	34	2	15	0	27	1	10	0	22	4	64	7	28	3
Damaliscus lunatus	extant	FMNH19596	a	59	82	2	34	2	49	1	28	0	6	0	20	3	84	10	19	3
Damaliscus lunatus	extant	FMNH19596	b	72	44	0	46	2	97	0	26	1	5	0	25	3	68	3	21	4
Damaliscus lunatus	extant	FMNH19596	c	142	52	0	26	1	80	0	53	1	11	3	20	4	107	5	24	4
Damaliscus lunatus	extant	FMNH19596	d	103	28	0	24	0	117	0	20	0	3	0	21	4	102	3	30	2
Damaliscus lunatus	extant	FMNH27481	a	7	18	0	33	1	80	12	9	1	6	0	17	3	72	3	25	4
Damaliscus lunatus	extant	FMNH27481	b	104	22	2	25	2	98	20	15	2	16	4	13	3	107	8	9	1
Damaliscus lunatus	extant	FMNH27481	c	23	9	0	19	1	61	2	16	1	13	0	15	3	65	1	15	2
Damaliscus lunatus	extant	FMNH27481	d	78	43	0	15	1	83	0	14	2	11	3	10	3	78	6	14	8
Damaliscus lunatus	extant	FMNH29529	a	38	49	1	44	0	21	7	32	0	22	3	9	3	72	18	16	4
Damaliscus lunatus	extant	FMNH29529	b	146	46	2	24	0	20	2	55	0	11	5	17	1	52	15	14	2
Damaliscus lunatus	extant	FMNH29529	c	27	32	0	41	0	21	3	24	0	17	5	18	3	53	12	19	1
Damaliscus lunatus	extant	FMNH29529	d	109	53	2	22	0	19	1	26	2	12	1	19	3	69	12	17	3
Damaliscus lunatus	extant	FMNH29531	a	15	2	0	32	4	8	0	17	4	3	0	24	4	28	7	21	1
Damaliscus lunatus	extant	FMNH29531	b	48	22	0	26	0	19	2	16	2	10	3	13	4	51	14	26	3
Damaliscus lunatus	extant	FMNH29531	c	49	20	0	31	4	14	1	17	2	4	1	14	5	32	4	17	5
Damaliscus lunatus	extant	FMNH29531	d	18	4	0	19	2	20	0	14	5	4	0	14	4	48	10	18	5
Damaliscus lunatus	extant	FMNH34527	a	74	24	0	31	0	26	0	27	0	9	0	18	2	46	7	12	2
Damaliscus lunatus	extant	FMNH34527	b	140	19	1	13	0	7	0	10	1	10	2	8	1	28	6	10	2
Damaliscus lunatus	extant	FMNH34527	c	75	29	1	35	1	16	0	19	1	10	3	9	2	42	13	9	3
Damaliscus lunatus	extant	FMNH34527	d	32	11	3	18	0	15	2	22	0	9	3	12	1	64	5	13	2
Sylvicapra grimmia	extant	FMNH17789	a	42	14	1	32	3	25	4	33	4	11	5	22	4	48	15	28	9
Sylvicapra grimmia	extant	FMNH17789	b	156	17	0	14	1	16	5	25	5	11	3	19	8	67	1	19	6
Sylvicapra grimmia	extant	FMNH17789	c	131	13	0	21	1	7	0	35	6	9	5	20	4	49	7	26	6
Sylvicapra grimmia	extant	FMNH17789	d	114	22	0	27	0	14	2	23	9	8	2	13	4	36	5	36	11
Sylvicapra grimmia	extant	FMNH17790	a	100	22	0	26	0	17	0	14	0	10	3	15	3	56	11	25	4
Sylvicapra grimmia	extant	FMNH17790	b	92	16	0	43	0	21	4	36	0	8	5	23	3	28	7	21	5
Sylvicapra grimmia	extant	FMNH17790	c	152	13	0	8	0	15	0	17	0	8	2	10	1	57	3	5	4
Sylvicapra grimmia	extant	FMNH17790	d	37	19	0	30	0	10	2	20	0	9	4	15	1	32	6	27	7
Sylvicapra grimmia	extant	FMNH28489	a	127	15	0	8	1	21	0	17	1	7	3	5	1	36	3	8	2
Sylvicapra grimmia	extant	FMNH28489	b	145	17	0	21	1	13	3	40	1	10	3	16	3	41	3	16	3
Sylvicapra grimmia	extant	FMNH28489	c	11	13	1	26	2	30	2	22	1	9	4	15	3	33	8	23	4
Sylvicapra grimmia	extant	FMNH28489	d	44	21	1	23	1	18	3	28	0	11	5	21	3	34	8	17	4
Sylvicapra grimmia	extant	FMNH8166	a	87	23	0	19	5	15	2	17	0	25	5	10	4	37	9	15	9
Sylvicapra grimmia	extant	FMNH8166	b	133	49	2	22	3	18	6	29	3	17	5	22	7	49	13	21	12
Sylvicapra grimmia	extant	FMNH8166	c	129	18	0	11	0	15	0	39	0	10	4	14	3	52	5	16	1
Sylvicapra grimmia	extant	FMNH8166	d	30	21	3	30	0	40	4	21	0	13	5	9	2	37	10	17	4
Sylvicapra grimmia	extant	FMNH84006	a	51	59	0	12	0	16	7	10	0	12	4	10	2	35	9	2	2
Sylvicapra grimmia	extant	FMNH84006	b	111	15	1	14	0	18	3	51	0	9	4	12	2	39	7	11	0
Sylvicapra grimmia	extant	FMNH84006	c	118	19	0	11	0	16	0	41	0	14	2	8	1	46	8	12	0
Sylvicapra grimmia	extant	FMNH84006	d	70	34	0	18	0	29	2	14	0	8	3	7	1	30	5	5	1
Sylvicapra grimmia	extant	FMNHunid10	a	63	36	1	38	0	30	5	33	0	18	5	24	2	58	13	25	7
Sylvicapra grimmia	extant	FMNHunid10	b	62	27	4	19	0	15	6	25	0	11	8	22	4	38	6	27	3
Sylvicapra grimmia	extant	FMNHunid10	c	125	23	0	18	1	27	0	33	1	14	3	18	4	94	8	17	7
Sylvicapra grimmia	extant	FMNHunid10	d	95	31	2	30	0	57	10	33	0	14	3	16	1	99	10	21	0
Sylvicapra grimmia	extant	RMCA14838	a	22	7	1	33	3	17	5	30	3	12	3	21	5	41	5	35	8
Sylvicapra grimmia	extant	RMCA14838	b	157	11	0	16	3	23	0	14	4	6	4	16	4	71	5	13	5
Sylvicapra grimmia	extant	RMCA14838	c	79	14	0	24	2	20	0	15	3	11	4	14	5	51	7	18	9
Sylvicapra grimmia	extant	RMCA14838	d	84	8	0	27	2	23	2	18	3	8	4	13	4	55	7	31	8
Sylvicapra grimmia	extant	RMCA21794	a	13	6	1	25	2	32	4	16	2	6	4	11	3	38	4	13	6
Sylvicapra grimmia	extant	RMCA21794	b	93	21	0	24	2	16	0	14	6	15	4	16	5	46	9	14	8
Sylvicapra grimmia	extant	RMCA21794	c	138	31	0	13	2	15	2	36	3	15	4	11	3	46	4	11	4
Sylvicapra grimmia	extant	RMCA21794	d	160	15	1	19	1	22	0	51	2	16	7	23	4	56	8	31	9
Sylvicapra grimmia	extant	RMCA35109	a	6	15	6	38	5	10	4	13	0	10	4	13	4	33	16	24	6
Sylvicapra grimmia	extant	RMCA35109	b	61	21	1	24	1	8	6	28	1	10	4	15	3	25	7	18	7
Sylvicapra grimmia	extant	RMCA35109	c	148	18	3	33	1	6	5	56	2	11	7	19	4	20	5	21	5
Sylvicapra grimmia	extant	RMCA35109	d	98	10	0	32	1	11	3	18	2	6	3	21	5	57	6	24	4
Sylvicapra grimmia	extant	RMCA7911	a	67	39	1	26	2	32	5	14	0	12	3	13	2	51	14	7	2
Sylvicapra grimmia	extant	RMCA7911	b	35	16	1	20	0	13	5	11	0	7	4	5	0	42	7	5	3
Sylvicapra grimmia	extant	RMCA7911	c	50	38	1	22	0	39	6	27	0	11	3	13	1	46	9	16	1
Sylvicapra grimmia	extant	RMCA7911	d	88	22	3	16	0	13	6	22	0	11	5	14	5	51	7	12	2

## Sheet: Carnivorans
Taxa	extant	Museum ID	scan	code	Pits (1)	Coarse Pits (1)	Scratches (1)	Coarse Scratches (1)	Pits (2)	Coarse Pits (2)	Scratches (2)	Coarse Scratches (2)	Pits (3)	Coarse Pits (3)	Scratches (3)	Coarse Scratches (3)	Pits (4)	Coarse Pits (4)	Scratches (4)	Coarse Scratches (4)
Acinonyx jubatus	extant	AMNH119654	a	122	5	1	27	1	14	0	36	0	4	2	28	4	23	7	30	3
Acinonyx jubatus	extant	AMNH119654	b	73	9	0	39	1	7	0	36	0	9	2	19	5	33	12	26	4
Acinonyx jubatus	extant	AMNH119654	c	101	8	0	39	2	5	0	31	1	24	9	19	4	60	18	26	6
Acinonyx jubatus	extant	AMNH119654	d	114	3	0	42	2	9	0	30	1	2	0	36	3	24	2	31	5
Acinonyx jubatus	extant	AMNH119656	a	121	17	1	30	1	34	0	25	0	10	2	11	1	29	15	19	4
Acinonyx jubatus	extant	AMNH119656	b	82	2	0	30	0	70	0	29	0	11	3	14	6	39	11	18	5
Acinonyx jubatus	extant	AMNH119656	c	127	18	1	18	0	27	0	18	0	15	3	14	3	83	26	19	8
Acinonyx jubatus	extant	AMNH119656	d	26	30	0	7	0	70	0	16	1	20	4	9	6	49	17	20	5
Acinonyx jubatus	extant	AMNH119657	a	4	11	1	5	1	6	0	3	1	5	2	5	1	5	0	1	0
Acinonyx jubatus	extant	AMNH119657	b	28	9	3	6	0	26	1	10	1	16	4	24	2	73	8	39	1
Acinonyx jubatus	extant	AMNH119657	c	77	27	0	16	0	43	0	20	0	13	2	6	1	80	14	8	3
Acinonyx jubatus	extant	AMNH119657	d	43	37	3	2	0	20	0	12	1	15	3	2	1	73	6	0	0
Acinonyx jubatus	extant	AMNH161139	a	28	9	1	33	0	14	1	40	0	10	4	7	1	70	9	10	2
Acinonyx jubatus	extant	AMNH161139	b	11	14	0	20	0	20	0	29	0	12	2	16	2	49	9	27	2
Acinonyx jubatus	extant	AMNH161139	c	18	11	2	14	2	24	1	14	3	10	1	9	2	24	9	15	1
Acinonyx jubatus	extant	AMNH161139	d	30	24	0	18	0	48	0	18	0	9	2	15	3	70	8	14	1
Acinonyx jubatus	extant	AMNH27897	a	139	8	2	34	0	4	0	25	0	12	3	27	3	58	13	36	7
Acinonyx jubatus	extant	AMNH27897	b	111	12	1	7	4	20	0	24	0	26	6	14	3	20	10	23	5
Acinonyx jubatus	extant	AMNH27897	c	106	11	2	24	3	10	1	31	1	26	5	13	1	52	8	16	4
Acinonyx jubatus	extant	AMNH27897	d	140	8	2	16	2	11	0	12	1	40	4	3	0	61	26	4	0
Acinonyx jubatus	extant	SAM36849	a	76	39	1	5	0	60	0	13	0	17	4	10	1	57	16	15	8
Acinonyx jubatus	extant	SAM36849	b	31	19	0	44	0	40	0	51	0	12	3	29	2	76	7	51	1
Acinonyx jubatus	extant	SAM36849	c	106	6	2	9	1	18	0	20	1	8	2	21	6	34	11	27	5
Acinonyx jubatus	extant	SAM36849	d	108	9	3	8	1	15	0	17	1	13	4	9	1	55	3	16	1
Acinonyx jubatus	extant	SAM38624	a	88	17	0	3	0	18	0	16	0	17	2	7	0	20	6	9	0
Acinonyx jubatus	extant	SAM38624	b	20	18	0	32	0	28	0	48	0	14	5	22	3	121	26	47	3
Acinonyx jubatus	extant	SAM38624	c	82	9	1	5	0	17	1	14	0	4	2	18	3	20	11	28	8
Acinonyx jubatus	extant	SAM38624	d	135	34	0	33	0	26	0	36	0	12	5	23	10	73	9	37	12
Acinonyx jubatus	extant	USNM161922	a	21	22	2	13	1	25	0	15	0	13	2	11	2	76	14	14	4
Acinonyx jubatus	extant	USNM161922	b	103	24	0	15	0	26	0	14	0	19	8	9	1	56	17	11	4
Acinonyx jubatus	extant	USNM161922	c	54	12	0	0	0	3	0	0	0	16	7	5	3	12	3	3	0
Acinonyx jubatus	extant	USNM161922	d	26	12	3	3	0	9	0	4	0	24	5	13	4	77	14	16	4
Acinonyx jubatus	extant	USNM540001	a	82	13	1	15	0	34	1	16	0	24	4	27	4	80	26	33	5
Acinonyx jubatus	extant	USNM540001	b	34	34	4	5	0	60	0	14	0	26	6	14	2	55	11	19	3
Acinonyx jubatus	extant	USNM540001	c	121	8	0	14	0	30	0	16	0	33	2	4	0	85	24	7	3
Acinonyx jubatus	extant	USNM540001	d	136	24	1	7	0	18	1	13	0	10	3	11	5	68	26	24	7
Crocuta crocuta	extant	AMNH187771	a	26	40	3	13	0	30	1	22	0	14	4	11	2	52	11	14	2
Crocuta crocuta	extant	AMNH187771	b	1	31	3	2	1	25	0	9	0	9	5	3	0	14	3	2	0
Crocuta crocuta	extant	AMNH187771	c	38	53	6	0	0	5	0	0	0	12	1	5	0	76	11	22	1
Crocuta crocuta	extant	AMNH187771	d	57	31	3	5	0	21	0	12	0	14	2	5	0	30	5	17	0
Crocuta crocuta	extant	AMNH187772	a	86	27	1	9	2	17	0	13	0	12	4	15	5	44	13	13	7
Crocuta crocuta	extant	AMNH187772	b	2	11	2	0	0	20	0	0	0	6	1	1	0	3	0	1	0
Crocuta crocuta	extant	AMNH187772	c	56	49	3	10	0	60	0	6	0	13	6	4	0	63	4	4	0
Crocuta crocuta	extant	AMNH187772	d	4	29	0	27	0	17	0	32	0	35	5	0	0	26	8	0	0
Crocuta crocuta	extant	AMNH187774	a	66	21	1	6	0	42	0	10	0	10	0	5	0	32	6	11	2
Crocuta crocuta	extant	AMNH187774	b	56	27	3	8	0	17	1	5	0	13	7	9	2	39	9	5	2
Crocuta crocuta	extant	AMNH187774	c	39	21	3	4	0	13	1	15	0	10	3	2	0	30	6	6	1
Crocuta crocuta	extant	AMNH187774	d	62	11	3	4	0	48	0	8	0	38	5	3	0	52	15	8	0
Crocuta crocuta	extant	AMNH20809	a	138	27	3	12	0	20	0	13	0	12	4	7	1	47	5	12	4
Crocuta crocuta	extant	AMNH20809	b	132	26	3	12	0	29	0	12	0	13	5	18	2	58	18	32	4
Crocuta crocuta	extant	AMNH20809	c	122	18	4	7	5	36	0	12	0	13	4	7	3	104	12	25	7
Crocuta crocuta	extant	AMNH20809	d	94	16	1	24	0	16	0	16	1	17	4	6	1	53	17	6	2
Crocuta crocuta	extant	AMNH83591	a	12	26	1	14	0	18	0	30	0	16	3	7	1	32	11	10	1
Crocuta crocuta	extant	AMNH83591	b	113	20	7	17	1	16	0	28	0	16	4	11	2	73	23	27	7
Crocuta crocuta	extant	AMNH83591	c	65	14	4	17	1	25	0	25	0	18	2	17	1	54	8	25	3
Crocuta crocuta	extant	AMNH83591	d	3	25	0	16	4	24	0	18	4	21	2	14	4	34	3	24	4
Crocuta crocuta	extant	AMNH83592	a	38	9	4	7	0	25	0	19	0	8	2	8	0	71	12	11	0
Crocuta crocuta	extant	AMNH83592	b	52	14	3	22	0	20	0	27	0	8	2	4	0	18	5	4	0
Crocuta crocuta	extant	AMNH83592	c	115	18	0	7	0	16	0	9	0	14	4	1	0	77	12	5	0
Crocuta crocuta	extant	AMNH83592	d	139	3	3	0	0	11	0	0	0	13	4	2	0	47	3	3	0
Crocuta crocuta	extant	SAM33341	a	72	15	3	4	0	38	0	7	0	9	3	9	0	53	13	8	0
Crocuta crocuta	extant	SAM33341	b	52	35	5	11	0	18	0	14	0	9	2	12	0	44	3	17	0
Crocuta crocuta	extant	SAM33341	c	55	26	1	4	1	31	0	6	1	12	5	3	1	30	0	3	1
Crocuta crocuta	extant	SAM33341	d	116	9	5	2	1	10	0	8	0	10	5	3	0	35	5	5	1
Crocuta crocuta	extant	SAM33432	a	34	19	3	14	0	50	0	20	1	26	6	5	0	28	15	4	0
Crocuta crocuta	extant	SAM33432	b	79	9	0	18	0	25	0	29	0	8	2	17	4	52	17	25	9
Crocuta crocuta	extant	SAM33432	c	136	14	3	13	0	22	0	19	0	12	4	9	0	64	10	10	5
Crocuta crocuta	extant	SAM33432	d	135	48	5	16	0	23	0	18	0	5	1	8	1	54	13	16	4
Crocuta crocuta	extant	SAM36871	a	103	37	0	2	0	41	0	9	1	18	4	13	2	35	18	12	3
Crocuta crocuta	extant	SAM36871	b	56	15	4	6	0	26	0	6	0	10	5	7	1	28	4	3	0
Crocuta crocuta	extant	SAM36871	c	54	25	0	4	0	38	0	16	0	18	6	5	2	36	4	1	1
Crocuta crocuta	extant	SAM36871	d	42	27	2	14	1	33	0	30	2	12	4	11	3	40	9	24	3
Crocuta crocuta	extant	SAM38817b	a	113	48	5	14	0	28	0	26	0	10	4	17	2	59	10	29	8
Crocuta crocuta	extant	SAM38817b	b	83	4	2	3	0	6	0	3	0	5	4	4	0	26	2	4	0
Crocuta crocuta	extant	SAM38817b	c	77	18	0	7	0	100	0	5	0	30	9	12	1	29	14	23	4
Crocuta crocuta	extant	SAM38817b	d	132	34	1	29	9	22	0	28	0	26	7	12	2	73	28	19	3
Crocuta crocuta	extant	SAM40361	a	53	33	0	18	0	62	0	24	0	25	8	18	4	47	7	20	2
Crocuta crocuta	extant	SAM40361	b	133	8	3	3	0	25	0	0	0	7	3	1	0	34	5	6	0
Crocuta crocuta	extant	SAM40361	c	44	13	6	0	0	10	0	1	0	13	6	1	0	75	7	0	0
Crocuta crocuta	extant	SAM40361	d	143	14	0	0	0	8	0	0	0	9	5	1	0	24	6	1	0
Crocuta crocuta	extant	SAM83593	a	99	47	4	4	0	34	0	3	0	17	5	2	0	44	5	4	1
Crocuta crocuta	extant	SAM83593	b	126	10	5	1	0	22	0	4	0	13	4	1	0	65	5	6	2
Crocuta crocuta	extant	SAM83593	c	54	12	2	11	0	85	1	9	1	9	6	0	0	0	0	0	0
Crocuta crocuta	extant	SAM83593	d	103	9	4	7	0	29	1	17	0	7	3	8	0	16	3	8	1
Panthera leo	extant	AMNH17274	a	121	34	0	7	3	36	0	7	0	11	3	16	5	71	13	29	5
Panthera leo	extant	AMNH17274	b	110	23	6	10	5	61	0	8	0	10	3	8	2	69	18	10	5
Panthera leo	extant	AMNH17274	c	140	39	4	3	0	20	0	5	0	12	3	13	2	36	11	26	4
Panthera leo	extant	AMNH17274	d	118	19	7	5	0	25	0	22	0	16	5	5	0	56	11	15	3
Panthera leo	extant	AMNH39870	a	75	23	1	12	2	31	0	18	0	14	5	14	4	59	14	20	9
Panthera leo	extant	AMNH39870	b	725	25	5	7	0	22	0	7	0	39	10	8	2	43	16	19	5
Panthera leo	extant	AMNH39870	c	46	20	4	19	0	24	0	25	0	14	3	12	1	97	11	11	2
Panthera leo	extant	AMNH39870	d	43	18	0	20	0	21	0	25	0	33	7	22	1	25	7	22	4
Panthera leo	extant	AMNH52072	a	439	7	0	5	2	11	0	3	0	12	7	6	2	41	7	4	2
Panthera leo	extant	AMNH52072	b	40	18	1	2	0	12	0	7	0	5	1	1	0	43	2	3	0
Panthera leo	extant	AMNH52072	c	135	37	4	10	0	15	0	8	0	12	5	20	4	82	20	35	2
Panthera leo	extant	AMNH52072	d	76	30	0	7	0	52	0	9	0	12	6	9	2	50	8	11	6
Panthera leo	extant	AMNH81830	a	132	43	6	15	0	41	0	13	0	14	3	11	1	43	7	16	2
Panthera leo	extant	AMNH81830	b	4	32	1	0	0	82	0	0	0	9	2	25	3	21	3	28	1
Panthera leo	extant	AMNH81830	c	48	20	3	12	0	31	0	15	0	26	5	13	2	19	9	18	2
Panthera leo	extant	AMNH81830	d	117	26	3	7	0	40	0	10	0	30	12	7	1	32	10	11	2
Panthera leo	extant	AMNH81836	a	46	40	4	12	3	38	0	17	0	11	4	18	0	48	2	16	0
Panthera leo	extant	AMNH81836	b	19	22	1	20	2	60	0	17	2	15	2	18	5	73	14	24	3
Panthera leo	extant	AMNH81836	c	24	53	1	17	1	54	0	19	2	25	11	12	3	49	30	28	4
Panthera leo	extant	AMNH81836	d	133	47	6	7	0	32	0	29	0	23	4	9	2	61	13	21	6
Panthera leo	extant	SAM14893	a	125	2	0	8	1	7	0	11	0	5	2	9	2	25	2	17	4
Panthera leo	extant	SAM14893	b	138	4	0	8	1	6	0	5	1	40	5	2	0	77	28	7	1
Panthera leo	extant	SAM14893	c	83	14	1	9	0	52	0	10	0	17	3	8	2	27	8	9	3
Panthera leo	extant	SAM14893	d	20	56	8	7	0	40	0	4	0	17	6	9	2	60	11	5	3
Panthera leo	extant	SAM36873	a	26	20	2	16	1	27	0	18	0	9	4	5	2	30	0	2	1
Panthera leo	extant	SAM36873	b	51	34	3	4	0	25	0	7	0	22	6	2	0	25	3	4	1
Panthera leo	extant	SAM36873	c	31	23	2	6	0	50	0	12	0	13	4	4	0	13	3	2	1
Panthera leo	extant	SAM36873	d	58	44	0	9	0	78	0	7	0	20	2	6	0	65	24	4	4
Panthera leo	extant	SAM36874	a	70	24	0	5	0	72	0	3	0	44	10	2	0	58	18	7	1
Panthera leo	extant	SAM36874	b	101	46	2	23	0	28	0	21	0	10	3	19	4	26	6	28	5
Panthera leo	extant	SAM36874	c	135	34	6	30	1	16	0	31	0	14	5	12	2	49	10	18	5
Panthera leo	extant	SAM36874	d	6	30	4	16	2	13	0	30	0	21	4	16	3	13	5	36	3
Panthera leo	extant	SAM38222	a	115	17	4	3	1	24	0	9	0	10	3	7	1	48	3	4	0
Panthera leo	extant	SAM38222	b	38	27	3	3	0	26	0	6	2	15	7	1	0	19	0	1	0
Panthera leo	extant	SAM38222	c	78	24	2	0	0	85	0	23	1	34	9	4	0	80	27	4	0
Panthera leo	extant	SAM38222	d	70	44	1	16	0	62	0	20	0	24	4	17	1	70	24	15	0
Panthera leo	extant	SAM39302	a	138	28	5	3	0	13	0	4	0	17	4	12	0	103	21	16	3
Panthera leo	extant	SAM39302	b	62	30	2	3	0	89	0	8	0	27	4	6	0	29	8	14	2
Panthera leo	extant	SAM39302	c	94	19	1	3	0	14	0	6	1	16	4	13	5	64	11	16	4
Panthera leo	extant	SAM39302	d	144	21	3	2	0	23	0	3	0	21	6	2	1	51	17	5	1
Panthera leo	extant	SAM3983	a	134	11	3	8	0	14	0	16	0	10	2	10	2	97	13	18	4
Panthera leo	extant	SAM3983	b	69	17	3	4	0	25	0	17	0	9	4	5	1	43	8	6	0
Panthera leo	extant	SAM3983	c	89	72	0	12	0	78	0	12	0	27	8	14	2	82	26	12	3
Panthera leo	extant	SAM3983	d	13	44	3	4	0	50	0	3	0	40	8	5	1	50	7	2	0
Panthera leo	extant	USNM182297	a	14	8	0	7	0	30	0	8	0	25	4	7	2	23	7	10	3
Panthera leo	extant	USNM182297	b	78	41	2	0	0	89	0	7	0	16	6	3	1	53	18	16	4
Panthera leo	extant	USNM182297	c	7	18	2	13	0	20	6	26	0	28	5	22	4	40	8	24	2
Panthera leo	extant	USNM182297	d	69	37	0	7	0	33	0	4	0	28	8	6	1	82	17	6	3
Panthera leo	extant	USNM216602	a	26	17	3	12	0	80	0	17	0	20	5	12	4	65	13	20	4
Panthera leo	extant	USNM216602	b	38	30	3	7	0	40	0	23	0	17	6	3	0	67	6	6	0
Panthera leo	extant	USNM216602	c	70	17	2	15	0	62	0	17	0	22	5	17	2	62	23	26	3
Panthera leo	extant	USNM216602	d	97	41	0	21	0	41	0	20	0	30	5	13	2	45	12	27	4
Panthera leo	extant	USNM236919	a	82	8	0	15	0	24	0	19	0	9	2	8	1	44	8	13	2
Panthera leo	extant	USNM236919	b	64	26	0	19	2	16	0	30	0	9	2	28	4	20	10	22	5
Panthera leo	extant	USNM236919	c	2	19	1	22	1	25	0	28	2	24	5	17	3	35	6	26	0
Panthera leo	extant	USNM236919	d	8	21	2	27	1	18	1	39	1	15	2	29	4	52	11	45	6
Panthera leo	extant	USNM236920	a	7	22	2	30	2	50	0	16	0	9	4	16	1	21	2	24	6
Panthera leo	extant	USNM236920	b	87	16	1	5	0	30	0	20	0	13	6	6	2	36	7	24	5
Panthera leo	extant	USNM236920	c	32	14	0	0	0	35	0	4	1	30	3	3	0	6	5	1	1
Panthera leo	extant	USNM236920	d	44	23	4	4	0	10	0	10	0	11	4	4	0	43	6	6	1
